# Supplementary material for: Lipidomic profiling of extracellular vesicles derived from prostate and prostate cancer cell lines
Source: Lipids Health Dis. 2018 Sep 8;17:211. doi: 10.1186/s12944-018-0854-x (PMC6128989; doi:10.1186/s12944-018-0854-x)
Supplement: Supplementary file 1 — BH Corrected Multiple Comparisons of EV Lipid Species. Lipid species data were analysed using an unpaired t-test, correcting for multiple comparisons using the Benjamini and Hochberg FDR with a q value of 5%. The workbook contains 3 sheets, one for each comparison: RWPE1 v NB26, RWPE1 v PC-3 and NB26 v PC-3. (XLSX 57 kb) [file 12944_2018_854_MOESM1_ESM.xlsx]

## Sheet: RWPE1 v NB26
	Discovery?	P value	RWPE1 mean	NB26 mean	Difference (Log FC)	SE of difference	t ratio	q value
AcylCarnitine C17:0	Yes	2.47893e-07	17.07	15.34	1.728	0.1415	12.21	1.25287e-06
AcylCarnitine C18:1	Yes	8.75826e-08	17.74	16.07	1.664	0.1221	13.63	5.57622e-07
CE(16:0)	Yes	0.000239788	10.39	7.623	2.765	0.4716	5.863	0.000448404
CE(16:1)	No	0.24642	8.123	7.183	0.9396	0.7632	1.231	0.280979
CE(18:1)	Yes	0.00213079	10.42	9.763	0.6607	0.161	4.104	0.00335029
CE(18:2)	No	0.115438	13.15	12.7	0.4485	0.2602	1.724	0.136626
CE(20:3)	Yes	0.00183856	10.7	8.491	2.211	0.5268	4.197	0.00298966
CE(20:4)	No	0.442519	11.65	11.39	0.2652	0.3317	0.7996	0.477001
CE(20:5)	No	0.763871	7.61	7.436	0.174	0.5621	0.3097	0.776325
CE(22:4)	No	0.32589	4.73	3.855	0.8749	0.8468	1.033	0.356382
CE(22:5)	No	0.0639589	5.735	4.479	1.256	0.5846	2.148	0.0797354
Cer(d16:1/20:0)	No	0.270586	10.46	9.279	1.181	1.012	1.166	0.302992
Cer(d17:1/20:0)	Yes	5.06745e-07	11.37	9.568	1.797	0.1588	11.31	1.9339e-06
Cer(d18:1/14:0)	Yes	7.70557e-08	9.224	12.46	-3.239	0.2345	13.81	5.4126e-07
Cer(d18:1/18:0)	Yes	0.00106513	11.16	9.854	1.311	0.245	5.349	0.00179441
Cer(d18:1/22:0)	Yes	1.35823e-06	10.88	14.16	-3.284	0.3228	10.17	4.30491e-06
Cer(d18:1/24:0)	Yes	1.66255e-06	13.8	15.57	-1.774	0.1783	9.951	5.18161e-06
Cer(d18:1/24:1)	Yes	5.59955e-08	13.02	16.03	-3.015	0.2111	14.28	4.75962e-07
Cer(d18:1/26:0)	Yes	0.00037821	12.16	11.22	0.9363	0.1787	5.241	0.000693385
Cer(d18:2/22:0)	Yes	1.30612e-05	4.666	11.01	-6.342	0.8021	7.906	3.44007e-05
Cer(d18:2/24:1)	Yes	0.00057693	8.721	13.29	-4.564	0.9216	4.952	0.00102749
Cer(d18:2/26:0)	Yes	0.00260492	10.91	9.676	1.236	0.3105	3.979	0.00402579
Cer(d19:1/18:0)	No	0.728583	9.181	9.66	-0.4787	1.341	0.3569	0.748599
Cer(d19:1/24:0)	Yes	2.63346e-05	10.21	8.488	1.721	0.2361	7.29	6.47969e-05
Cer(d20:1/22:0)	No	0.0970736	11.82	9.502	2.319	1.267	1.831	0.117115
Cer(d20:1/24:0)	Yes	0.000180006	10.77	9.179	1.59	0.2756	5.771	0.000347023
Cer(d20:1/24:1)	Yes	0.000585832	11.36	8.959	2.397	0.485	4.942	0.0010335
Cer(d20:1/26:0)	Yes	1.99993e-05	12.55	10.26	2.29	0.3043	7.527	5.05389e-05
COH 16:1	Yes	5.88169e-05	12.8	15.77	-2.972	0.4485	6.626	0.000126423
DG(16:0/14:0)	Yes	1.75166e-08	17.96	15.87	2.098	0.1302	16.12	2.5197e-07
DG(16:0/16:0)	Yes	5.21042e-07	20.47	18.44	2.026	0.1796	11.28	1.9487e-06
DG(16:0/16:1)	No	0.939427	10.54	10.52	0.01793	0.2301	0.07792	0.939427
DG(16:0/18:1)	Yes	4.12021e-10	16.67	14.74	1.927	0.08143	23.66	2.56826e-08
DG(18:0/18:1)	Yes	8.69228e-10	18.52	16.55	1.971	0.08986	21.93	3.25091e-08
DG(18:1/18:1)	Yes	6.89289e-08	14.66	13.48	1.185	0.08478	13.97	5.34413e-07
DG(18:0/18:2)	Yes	7.94444e-08	14.52	12.9	1.621	0.1177	13.77	5.4126e-07
DG(18:2/18:2)	No	0.120384	10.45	9.372	1.08	0.6361	1.698	0.141583
DG(16:0/20:4)	Yes	0.0298297	10.9	9.721	1.18	0.4578	2.577	0.0380654
DG(18:0/20:4)	No	0.44384	10.11	9.044	1.065	1.335	0.7972	0.477001
DG(16:0/22:5)	Yes	7.14456e-08	19.07	17.33	1.738	0.1248	13.92	5.34413e-07
DG(18:2/20:4)	Yes	0.0125363	11.35	8.351	3.002	0.9886	3.037	0.0168654
DG(16:0/22:6)	Yes	0.0034858	8.826	6.618	2.208	0.5811	3.8	0.00521476
DHCer C18:0	Yes	7.23738e-07	20.22	18.55	1.673	0.1536	10.89	2.55357e-06
DHCer C22:0	Yes	0.0260392	8.807	9.958	-1.151	0.4408	2.61	0.0335816
DHCer C24:0	Yes	0.00668995	10.49	9.825	0.6669	0.1957	3.407	0.00940618
GM3(d18:1/16:0)	Yes	8.74135e-05	12.17	10.28	1.888	0.299	6.315	0.000183433
Hex1Cer(d16:1/22:0)	Yes	8.74075e-06	4.305	8.821	-4.516	0.5457	8.276	2.40371e-05
Hex1Cer(d18:1/22:0)	Yes	0.000104048	12.62	11.42	1.204	0.1835	6.559	0.000211332
Hex1Cer(d18:1/24:0)	Yes	1.05129e-07	12.65	15.32	-2.664	0.1993	13.37	6.14349e-07
Hex1Cer(d18:1/24:1)	Yes	2.96576e-08	10.11	13.17	-3.058	0.2004	15.26	3.26233e-07
Hex2Cer(d18:1/16:0)	Yes	5.58796e-06	10.77	13.58	-2.812	0.3231	8.703	1.60761e-05
Hex2Cer(d18:1/18:0)	Yes	0.000778061	4.526	10.79	-6.259	1.317	4.752	0.0013472
Hex3Cer(d18:1/16:0)	Yes	2.70243e-07	9.046	16.62	-7.573	0.6259	12.1	1.32401e-06
Hex3Cer(d18:1/24:0)	Yes	0.000557062	4.39	11.55	-7.156	1.438	4.976	0.00100164
LPC(18:0)	Yes	0.0299231	12.85	10.93	1.919	0.7589	2.529	0.0380654
LPC(20:0)	No	0.160562	8.048	7.206	0.8422	0.5557	1.516	0.18534
LPC(20:1)	No	0.107765	9.534	9.192	0.3417	0.1934	1.766	0.128356
LPC(20:2)	Yes	6.90735e-06	5.48	8.623	-3.143	0.3699	8.499	1.92787e-05
LPC(22:1)	No	0.618222	7.703	7.885	-0.1814	0.3528	0.5143	0.638716
LPC(26:0)	Yes	0.000107567	6.995	10.46	-3.469	0.5636	6.155	0.000213309
LPC (O-18:0)	No	0.0493659	10.08	9.162	0.9151	0.4093	2.236	0.0623745
LPC (O-18:1)	Yes	0.00359812	9.884	8.631	1.252	0.3313	3.781	0.00529802
LPC (O-20:0)	Yes	2.76131e-07	17.59	15.64	1.954	0.1619	12.07	1.32401e-06
LPC (O-22:0)	No	0.0958104	6.215	5.056	1.159	0.6302	1.839	0.116341
LPC (O-24:1)	No	0.10683	11.59	9.212	2.378	1.342	1.772	0.128059
LPC (P-18:0)	No	0.257397	9.232	8.635	0.5969	0.497	1.201	0.291717
LPC (P-20:0)	No	0.155527	4.821	3.791	1.029	0.67	1.536	0.180644
LPE(18:0)	Yes	2.2728e-08	8.583	11.14	-2.554	0.1628	15.69	2.83343e-07
LPE (P-16:0)	Yes	0.0037816	9.584	10.26	-0.6716	0.1791	3.75	0.00552469
LPE (P-18:0)	Yes	0.000662375	9.839	11.1	-1.256	0.2586	4.859	0.00115761
oxCE(18:2) [2O+NH4]	Yes	1.16853e-05	11.27	9.704	1.563	0.1952	8.007	3.12164e-05
oxCE(18:2) [O+NH4]	Yes	0.0167818	9.773	8.473	1.299	0.4436	2.929	0.0219455
PC(30:0)	No	0.0750987	11.06	12.21	-1.148	0.5781	1.986	0.0923912
PC(31:1)	Yes	1.19028e-06	8.845	12.36	-3.518	0.3409	10.32	3.97469e-06
PC(34:0)	Yes	0.000212164	16.96	18.21	-1.245	0.2203	5.651	0.000400755
PC(34:1)	Yes	0.00276745	19.95	21.2	-1.247	0.3165	3.942	0.00424191
PC(36:3)	Yes	0.00464422	7.884	11.05	-3.164	0.8727	3.626	0.00662954
PC(36:4)	Yes	5.95434e-07	12.93	15.66	-2.732	0.2457	11.12	2.18326e-06
PC(36:5)	No	0.0682121	10.7	9.997	0.7051	0.345	2.044	0.0844746
PC(37:6)	No	0.467495	9.59	8.711	0.879	1.164	0.7553	0.499552
PC(38:2)	Yes	0.0154093	9.546	10.44	-0.8916	0.3058	2.916	0.0204364
PC(38:6)	Yes	0.0218294	8.886	11.07	-2.18	0.8037	2.713	0.0283479
PC(39:5)	No	0.306768	8.112	7.853	0.2594	0.2408	1.077	0.337445
PC(O-32:0)	Yes	1.48735e-05	9.603	13.94	-4.334	0.5564	7.789	3.86297e-05
PC(O-36:1)	No	0.260914	12.17	11.57	0.5954	0.4996	1.192	0.293921
PC(O-36:2)	No	0.0856312	12.9	13.28	-0.3799	0.1992	1.907	0.10466
PC(O-38:4)	Yes	0.00203268	8.761	9.997	-1.236	0.2991	4.134	0.00324881
PC(O-38:5)	Yes	0.0157477	9.735	11.23	-1.494	0.5148	2.903	0.0207381
PC(O-40:5)	No	0.306768	8.112	7.853	0.2594	0.2408	1.077	0.337445
PC(P-30:0)	Yes	0.0113709	10.25	11.01	-0.7678	0.2482	3.094	0.0154084
PC(P-38:6)	Yes	2.30233e-07	21.22	19.58	1.641	0.1333	12.31	1.2224e-06
PC(P-40:4)	No	0.306768	8.112	7.853	0.2594	0.2408	1.077	0.337445
PC(P-40:7)	No	0.608248	5.614	6.044	-0.4298	0.8122	0.5291	0.631902
PE(32:0)	Yes	4.70158e-05	7.712	12.69	-4.977	0.7312	6.807	0.000104105
PE(34:3)	Yes	2.30003e-06	6.466	12.04	-5.579	0.5809	9.604	7.0509e-06
PE(36:3)	Yes	0.000897849	10.41	14.43	-4.017	0.8625	4.657	0.00152634
PE(36:4)	Yes	9.67217e-07	6.348	11.78	-5.437	0.5151	10.55	3.34944e-06
PE(38:4)	Yes	0.00293886	11.36	9.33	2.03	0.5198	3.905	0.00446802
PE(38:5)	Yes	1.04581e-06	10.1	13.32	-3.227	0.3083	10.47	3.55576e-06
PE(40:4)	Yes	0.00126067	4.707	7.553	-2.846	0.6415	4.437	0.00210486
PE(40:5)	Yes	0.000158303	8.33	11.17	-2.845	0.4851	5.865	0.000308362
PE(O-34:1)	Yes	0.010115	5.681	7.42	-1.738	0.5496	3.163	0.0138065
PE(O-40:7)	Yes	0.002132	11.59	10.09	1.499	0.3653	4.104	0.00335029
PE(P-16:0/20:3)	Yes	6.74198e-08	12.08	9.174	2.91	0.2078	14.01	5.34413e-07
PE(P-16:0/22:4)	Yes	0.00200271	11.42	9.189	2.234	0.5393	4.143	0.0032285
PE(P-16:0/22:5)	Yes	2.31629e-05	11.88	13.81	-1.927	0.2604	7.4	5.77529e-05
PE(P-16:0/22:6)	No	0.583392	10.69	10.91	-0.2274	0.4013	0.5667	0.612889
PE(P-18:0/18:1)	Yes	0.00770411	13.63	14.24	-0.6124	0.1843	3.323	0.0107513
PE(P-18:0/20:4)	Yes	1.35211e-06	10.41	12.94	-2.535	0.2491	10.18	4.30491e-06
PE(P-18:0/20:5)	Yes	8.94581e-08	12.16	9.576	2.585	0.1901	13.6	5.57622e-07
PE(P-18:0/22:6)	Yes	0.00822347	12.65	11.48	1.172	0.3567	3.285	0.0113073
PE(P-18:1/18:1)	Yes	0.000529705	16.08	15.26	0.8227	0.1642	5.01	0.000961697
PE(P-18:1/20:4)	Yes	2.92863e-05	11.68	9.548	2.133	0.2962	7.199	7.0212e-05
PE(P-18:1/22:5)	No	0.604553	10.87	11.17	-0.2969	0.5553	0.5347	0.631572
PE(P-20:0/18:2)	Yes	0.000200476	11.23	9.043	2.189	0.3846	5.692	0.00038254
PG(36:2)	Yes	3.15207e-05	11.56	9.773	1.789	0.2506	7.137	7.36797e-05
PI(32:0)	Yes	0.00448104	7.606	9.23	-1.624	0.4451	3.647	0.0064458
PI(32:1)	No	0.564716	11.56	11.39	0.1765	0.2963	0.5955	0.597041
PI(34:1)	No	0.145603	13.9	13.11	0.7902	0.5007	1.578	0.170174
PI(38:4)	Yes	0.00420945	10.8	12.78	-1.988	0.5393	3.685	0.00610207
PI(38:5)	Yes	5.82731e-05	7.78	10.57	-2.787	0.4202	6.634	0.000126423
PI(38:6)	No	0.205449	3.458	4.325	-0.8664	0.6397	1.354	0.235699
PI(40:5)	No	0.0596573	6.171	7.933	-1.762	0.8297	2.124	0.0748719
PS(36:2)	Yes	0.00355158	12.31	16.1	-3.795	1.002	3.789	0.005271
PS(38:3)	Yes	6.8774e-06	7.623	14.44	-6.817	0.8017	8.503	1.92787e-05
PS(38:4)	Yes	8.95454e-09	5.202	12.61	-7.411	0.4291	17.27	2.04427e-07
PS(40:5)	Yes	1.94417e-07	7.145	13.71	-6.56	0.5236	12.53	1.0693e-06
PS(40:6)	Yes	0.00162109	6.465	9.105	-2.64	0.6173	4.276	0.00268269
SM(31:1)	Yes	2.86031e-05	5.529	8.17	-2.641	0.3659	7.219	6.94647e-05
SM(32:0)	Yes	3.53704e-07	11.73	14.08	-2.357	0.2005	11.76	1.43788e-06
SM(32:1)	Yes	6.25288e-07	15.28	17.7	-2.421	0.2188	11.06	2.24863e-06
SM(32:2)	Yes	0.000108366	13.06	14.56	-1.499	0.2438	6.15	0.000213309
SM(33:1)	Yes	0.00168922	11.94	12.78	-0.8431	0.1984	4.25	0.00277091
SM(34:0)	Yes	0.000259686	16.4	17.64	-1.232	0.2238	5.506	0.000480805
SM(34:1)	Yes	0.000105101	20.19	21.44	-1.25	0.2025	6.173	0.000211332
SM(34:2)	No	0.75834	16.8	16.91	-0.1027	0.3247	0.3162	0.774916
SM(35:1)	Yes	4.73206e-05	15.57	13.66	1.91	0.2808	6.801	0.000104105
SM(36:2)	Yes	3.33626e-07	12	14.56	-2.563	0.2166	11.83	1.3864e-06
SM(38:3)	Yes	2.98696e-07	5.306	8.917	-3.611	0.3016	11.97	1.35037e-06
SM(39:1)	No	0.565114	13.25	12.87	0.3783	0.6359	0.5949	0.597041
SM(40:0)	Yes	0.0127506	15.91	16.43	-0.5196	0.1717	3.027	0.0170311
SM(40:1)	No	0.866296	16.29	16.49	-0.2019	1.169	0.1727	0.875661
SM(40:3)	Yes	9.09764e-06	11.61	14.4	-2.79	0.3387	8.238	2.46559e-05
SM(41:0)	No	0.364985	11.85	11.45	0.4029	0.4246	0.949	0.396815
SM(41:1)	No	0.89087	6.515	6.367	0.1482	1.053	0.1407	0.895659
SM(42:2)	Yes	3.14325e-05	18.96	20.52	-1.563	0.2189	7.14	7.36797e-05
SM(43:1)	Yes	0.00616196	17.91	15.86	2.05	0.5931	3.456	0.00872945
SM(43:2)	Yes	0.00228442	7.467	10.02	-2.551	0.6282	4.061	0.00355988
SM(44:1)	Yes	0.000837361	16.22	15.1	1.113	0.2366	4.703	0.00143657
SM(44:3)	Yes	4.03137e-06	11.38	14.95	-3.577	0.3963	9.026	1.17792e-05
TG(14:0/16:1/18:1)	Yes	1.4017e-08	15.91	14.19	1.712	0.1038	16.49	2.18432e-07
TG(14:0/16:1/18:2)	Yes	3.85463e-05	13.05	11.77	1.278	0.1834	6.97	8.79045e-05
TG(14:0/18:0/18:1)	Yes	0.0080343	9.498	8.517	0.9809	0.2974	3.298	0.011129
TG(14:0/18:2/18:2)	Yes	8.82835e-05	10.34	8.946	1.397	0.2214	6.307	0.000183433
TG(14:1/16:1/18:0)	Yes	2.65498e-08	15.2	13.61	1.595	0.1033	15.44	3.10301e-07
TG(14:1/18:1/18:1)	Yes	1.63041e-07	13.6	12.24	1.364	0.1069	12.76	9.239e-07
TG(15:0/18:1/16:0)	Yes	1.79921e-05	13.02	10.88	2.14	0.2809	7.62	4.60894e-05
TG(15:0/18:1/18:1)	Yes	0.00297797	10.57	8.449	2.12	0.5442	3.896	0.00449097
TG(16:0/16:0/16:0)	Yes	2.45068e-10	19.96	17.95	2.007	0.08045	24.95	2.56826e-08
TG(16:0/16:0/18:0)	Yes	6.31243e-10	19.99	17.99	2.002	0.08834	22.66	2.95106e-08
TG(16:0/16:0/18:1)	Yes	5.50554e-08	17.84	16.09	1.756	0.1227	14.31	4.75962e-07
TG(16:0/16:0/18:2)	Yes	2.99346e-07	15.35	13.72	1.624	0.1357	11.97	1.35037e-06
TG(16:0/16:1/18:1)	Yes	1.1915e-08	15.63	14.09	1.54	0.09183	16.77	2.18432e-07
TG(16:0/18:0/18:1)	Yes	6.21803e-09	16.22	14.38	1.838	0.1025	17.93	1.6611e-07
TG(16:0/18:1/18:1)	Yes	8.10443e-08	17.09	15.46	1.631	0.1187	13.74	5.4126e-07
TG(16:0/18:1/18:2)	Yes	4.02725e-08	15.86	14.29	1.572	0.1064	14.78	3.96366e-07
TG(16:0/18:2/18:2)	Yes	9.83875e-09	14.58	13.03	1.55	0.09063	17.11	2.04427e-07
TG(16:1/16:1/16:1)	Yes	4.4516e-08	13.9	12.25	1.653	0.113	14.63	4.16224e-07
TG(16:1/16:1/18:0)	Yes	3.48256e-05	10.85	8.955	1.898	0.2691	7.054	8.03999e-05
TG(16:1/16:1/18:1)	Yes	3.24756e-07	14.04	12.7	1.339	0.1129	11.87	1.38452e-06
TG(16:1/18:1/18:1)	Yes	1.29491e-08	13.5	12.12	1.389	0.08351	16.63	2.18432e-07
TG(16:1/18:1/18:2)	Yes	4.0331e-05	12.73	11.53	1.202	0.1734	6.932	9.08662e-05
TG(17:0/16:0/16:1)	Yes	3.73635e-07	15.04	12.77	2.273	0.1944	11.69	1.48659e-06
TG(17:0/18:1/14:0)	Yes	3.03291e-07	13.66	11.39	2.271	0.19	11.95	1.35037e-06
TG(17:0/18:1/16:0)	Yes	1.31555e-06	12.84	10.55	2.295	0.2248	10.21	4.30491e-06
TG(17:0/18:1/16:1)	Yes	3.25768e-07	13.32	11.33	1.991	0.1679	11.86	1.38452e-06
TG(17:0/18:2/16:0)	Yes	2.35329e-07	12.74	10.64	2.104	0.1714	12.28	1.2224e-06
TG(18:0/18:0/18:0)	Yes	3.67022e-10	19.63	17.47	2.159	0.09018	23.94	2.56826e-08
TG(18:0/18:0/18:1)	Yes	2.73156e-06	12.32	10.56	1.752	0.1859	9.424	8.23874e-06
TG(18:0/18:1/18:1)	Yes	2.21259e-08	15.44	13.66	1.78	0.1131	15.73	2.83343e-07
TG(18:0/18:2/18:2)	Yes	0.000101646	13.74	12	1.74	0.2806	6.199	0.000208877
TG(18:1/14:0/16:0)	Yes	4.62662e-09	15.54	13.86	1.682	0.09096	18.49	1.44196e-07
TG(18:1/18:1/18:1)	Yes	4.0223e-08	17.95	16.16	1.794	0.1214	14.78	3.96366e-07
TG(18:1/18:1/18:2)	Yes	4.00658e-07	13	11.38	1.624	0.14	11.6	1.5609e-06
TG(18:1/18:2/18:2)	Yes	1.01619e-07	15.09	13.38	1.714	0.1277	13.42	6.12995e-07
TG(18:2/18:2/18:2)	Yes	3.51491e-06	16.05	14.35	1.698	0.1853	9.165	1.04331e-05
Ubiquinone	Yes	7.20115e-05	11.52	10.31	1.21	0.1871	6.466	0.000153024

## Sheet: RWPE1 v PC-3
	Discovery?	P value	RWPE1 mean	PC-3 mean	Difference (Log FC)	SE of difference	t ratio	q value
AcylCarnitine C17:0	Yes	8.32744e-07	17.07	13.48	3.588	0.3345	10.73	4.75541e-07
AcylCarnitine C18:1	Yes	4.10196e-05	17.74	14.12	3.614	0.5224	6.918	1.20287e-05
CE(16:0)	Yes	0.0143443	10.39	11.69	-1.303	0.4406	2.958	0.00307176
CE(16:1)	Yes	0.000248113	8.123	11.63	-3.512	0.6341	5.538	6.73007e-05
CE(18:1)	Yes	7.47845e-08	10.42	13.83	-3.403	0.2456	13.86	1.12605e-07
CE(18:2)	Yes	0.0122641	13.15	13.83	-0.6784	0.2225	3.049	0.00267916
CE(20:3)	Yes	0.00160557	10.7	11.77	-1.073	0.2506	4.282	0.000392943
CE(20:4)	Yes	7.49382e-08	11.65	15.27	-3.618	0.2612	13.85	1.12605e-07
CE(20:5)	Yes	3.16992e-07	7.61	12.63	-5.021	0.3772	13.31	2.94803e-07
CE(22:4)	Yes	0.000363845	4.73	8.455	-3.725	0.7071	5.268	9.7075e-05
CE(22:5)	Yes	7.94301e-07	5.735	11.55	-5.817	0.4865	11.96	4.70082e-07
Cer(d16:1/20:0)	Yes	0.0445948	10.46	8.384	2.077	0.9046	2.295	0.0092456
Cer(d17:1/20:0)	Yes	1.02265e-05	11.37	8.19	3.175	0.3906	8.13	3.32873e-06
Cer(d18:1/14:0)	Yes	0.00447851	9.224	10.09	-0.8671	0.2377	3.648	0.00104125
Cer(d18:1/18:0)	Yes	0.000763633	11.16	8.177	2.988	0.5276	5.664	0.000197272
Cer(d18:1/22:0)	Yes	3.94751e-07	10.88	14.43	-3.551	0.3056	11.62	3.07489e-07
Cer(d18:1/24:0)	Yes	6.61722e-09	13.8	16.53	-2.729	0.1532	17.82	2.02762e-08
Cer(d18:1/24:1)	Yes	2.11761e-05	13.02	14.89	-1.872	0.2504	7.477	6.56458e-06
Cer(d18:1/26:0)	Yes	3.22701e-05	12.16	10.72	1.442	0.2026	7.118	9.63663e-06
Cer(d18:2/22:0)	Yes	3.10662e-05	4.666	10.38	-5.71	0.7986	7.15	9.36301e-06
Cer(d18:2/24:1)	Yes	0.0192862	8.721	11.27	-2.553	0.9169	2.785	0.00410304
Cer(d18:2/26:0)	Yes	1.14133e-05	10.91	8.335	2.576	0.3209	8.029	3.67824e-06
Cer(d19:1/18:0)	Yes	0.218608	9.181	6.948	2.234	1.701	1.313	0.0421047
Cer(d19:1/24:0)	Yes	0.000190373	10.21	11.45	-1.243	0.2169	5.73	5.29628e-05
Cer(d20:1/22:0)	No	0.626237	11.82	12.29	-0.4659	0.9274	0.5024	0.115164
Cer(d20:1/24:0)	Yes	3.91049e-05	10.77	12.37	-1.602	0.2303	6.958	1.15715e-05
Cer(d20:1/24:1)	Yes	1.81079e-05	11.36	12.83	-1.476	0.1939	7.614	5.66744e-06
Cer(d20:1/26:0)	Yes	1.65894e-07	12.55	9.638	2.909	0.2283	12.74	1.99995e-07
COH 16:1	Yes	0.0133181	12.8	14.23	-1.436	0.4786	3.001	0.00287089
DG(16:0/14:0)	Yes	4.07808e-06	17.96	14.61	3.355	0.3721	9.015	1.4749e-06
DG(16:0/16:0)	Yes	3.90692e-07	20.47	17.07	3.397	0.292	11.63	3.07489e-07
DG(16:0/16:1)	Yes	0.000653791	10.54	9.367	1.169	0.24	4.868	0.00017162
DG(16:0/18:1)	Yes	1.15248e-06	16.67	13.54	3.13	0.3023	10.36	5.96116e-07
DG(18:0/18:1)	Yes	3.37361e-06	18.52	15.38	3.141	0.3411	9.206	1.24785e-06
DG(18:1/18:1)	Yes	5.80628e-09	14.66	12.35	2.315	0.1282	18.06	2.02762e-08
DG(18:0/18:2)	Yes	3.63278e-07	14.52	11.53	2.993	0.2553	11.72	3.07489e-07
DG(18:2/18:2)	Yes	0.00130567	10.45	7.702	2.75	0.623	4.414	0.000321965
DG(16:0/20:4)	Yes	0.00122319	10.9	7.819	3.082	0.6647	4.638	0.000306267
DG(18:0/20:4)	Yes	0.108898	10.11	12.39	-2.279	1.295	1.76	0.0215585
DG(16:0/22:5)	Yes	1.2162e-06	19.07	15.66	3.414	0.3316	10.3	6.01724e-07
DG(18:2/20:4)	Yes	5.18198e-06	11.35	7.641	3.712	0.4229	8.777	1.81369e-06
DG(16:0/22:6)	No	0.609263	8.826	9.109	-0.2829	0.5362	0.5276	0.112679
DHCer C18:0	Yes	1.39673e-06	20.22	17.23	2.997	0.2955	10.14	6.45841e-07
DHCer C22:0	Yes	0.0608384	8.807	9.721	-0.9137	0.4326	2.112	0.0124546
DHCer C24:0	Yes	0.135057	10.49	10.11	0.3778	0.2324	1.626	0.0264826
GM3(d18:1/16:0)	Yes	1.2708e-08	12.17	8.758	3.414	0.2049	16.66	3.44704e-08
Hex1Cer(d16:1/22:0)	Yes	1.81599e-06	4.305	9.397	-5.092	0.5166	9.856	7.56045e-07
Hex1Cer(d18:1/22:0)	Yes	0.0854569	12.62	12.14	0.4858	0.2515	1.932	0.0170652
Hex1Cer(d18:1/24:0)	Yes	1.88749e-09	12.65	16.55	-3.899	0.1924	20.26	1.1082e-08
Hex1Cer(d18:1/24:1)	Yes	1.0363e-06	10.11	12.08	-1.968	0.1878	10.48	5.62193e-07
Hex2Cer(d18:1/16:0)	Yes	0.00034276	10.77	12.99	-2.221	0.4183	5.31	9.22053e-05
Hex2Cer(d18:1/18:0)	Yes	0.000704077	4.526	10.96	-6.43	1.334	4.818	0.000183342
Hex3Cer(d18:1/16:0)	Yes	0.245939	9.046	8.304	0.7421	0.6021	1.233	0.0468147
Hex3Cer(d18:1/24:0)	Yes	0.216891	4.39	6.47	-2.08	1.566	1.328	0.0420226
LPC(18:0)	No	0.654915	12.85	13.22	-0.3669	0.7964	0.4606	0.119761
LPC(20:0)	Yes	0.0260066	8.048	9.393	-1.345	0.5152	2.611	0.00542637
LPC(20:1)	Yes	0.0114635	9.534	8.769	0.7646	0.2475	3.089	0.00252119
LPC(20:2)	Yes	0.0502292	5.48	6.58	-1.099	0.494	2.225	0.0103479
LPC(22:1)	No	0.843149	7.703	7.791	-0.08757	0.4312	0.2031	0.14997
LPC(26:0)	Yes	0.0129929	6.995	8.416	-1.421	0.4711	3.016	0.00281946
LPC (O-18:0)	Yes	0.0008808	10.08	12.11	-2.034	0.4356	4.67	0.000225748
LPC (O-18:1)	No	0.820861	9.884	9.842	0.04142	0.1782	0.2325	0.146808
LPC (O-20:0)	Yes	2.82811e-06	17.59	14.21	3.387	0.3608	9.388	1.07877e-06
LPC (O-22:0)	Yes	1.26996e-07	6.215	10.31	-4.093	0.3123	13.11	1.65349e-07
LPC (O-24:1)	Yes	0.00520392	11.59	8.175	3.415	0.96	3.557	0.0011763
LPC (P-18:0)	No	0.332012	9.232	9.738	-0.5061	0.4965	1.019	0.0624682
LPC (P-20:0)	Yes	0.00397494	4.821	7.018	-2.197	0.5907	3.72	0.000930823
LPE(18:0)	Yes	4.70826e-07	8.583	11.24	-2.659	0.2332	11.4	3.26072e-07
LPE (P-16:0)	Yes	0.221127	9.584	9.842	-0.2575	0.1973	1.305	0.0423393
LPE (P-18:0)	Yes	0.00173664	9.839	11.01	-1.172	0.2769	4.233	0.000418724
oxCE(18:2) [2O+NH4]	Yes	2.40555e-05	11.27	10.08	1.19	0.1615	7.367	7.38685e-06
oxCE(18:2) [O+NH4]	No	0.775419	9.773	9.631	0.1414	0.4823	0.2931	0.139447
PC(30:0)	Yes	0.00492383	11.06	8.319	2.74	0.763	3.591	0.00112077
PC(31:1)	Yes	2.04277e-09	8.845	15.8	-6.959	0.3462	20.1	1.1082e-08
PC(34:0)	Yes	0.00127739	16.96	18.33	-1.364	0.3079	4.428	0.000317397
PC(34:1)	Yes	0.0029462	19.95	21.31	-1.355	0.3471	3.903	0.000699992
PC(36:3)	Yes	3.43411e-07	7.884	14.3	-6.417	0.544	11.8	3.07489e-07
PC(36:4)	Yes	3.23331e-08	12.93	17.6	-4.674	0.3091	15.12	6.57777e-08
PC(36:5)	Yes	0.00170658	10.7	11.97	-1.268	0.2989	4.244	0.000414545
PC(37:6)	Yes	0.00457319	9.59	13.74	-4.149	1.141	3.635	0.00105573
PC(38:2)	Yes	1.28198e-06	9.546	12.33	-2.784	0.272	10.24	6.13654e-07
PC(38:6)	Yes	1.01441e-05	8.886	14.95	-6.068	0.7457	8.137	3.32873e-06
PC(39:5)	Yes	4.15654e-07	8.112	11.86	-3.744	0.3239	11.56	3.07489e-07
PC(O-32:0)	Yes	3.88203e-07	9.603	16.53	-6.931	0.5953	11.64	3.07489e-07
PC(O-36:1)	Yes	3.20951e-09	12.17	15.77	-3.607	0.1879	19.19	1.49242e-08
PC(O-36:2)	Yes	7.8352e-10	12.9	16.39	-3.491	0.1575	22.17	1.1082e-08
PC(O-38:4)	Yes	7.04091e-08	8.761	13.42	-4.654	0.3338	13.94	1.12605e-07
PC(O-38:5)	Yes	7.19333e-06	9.735	14.25	-4.514	0.5336	8.46	2.46466e-06
PC(O-40:5)	Yes	4.15654e-07	8.112	11.86	-3.744	0.3239	11.56	3.07489e-07
PC(P-30:0)	Yes	3.14741e-08	10.25	13.44	-3.196	0.2108	15.16	6.57777e-08
PC(P-38:6)	Yes	3.09909e-06	21.22	18.22	2.994	0.3222	9.293	1.15949e-06
PC(P-40:4)	Yes	4.15654e-07	8.112	11.86	-3.744	0.3239	11.56	3.07489e-07
PC(P-40:7)	Yes	5.08813e-07	5.614	12.29	-6.678	0.5904	11.31	3.45039e-07
PE(32:0)	Yes	0.00899873	7.712	10.19	-2.482	0.7679	3.231	0.00202006
PE(34:3)	Yes	0.00104102	6.466	9.103	-2.638	0.5783	4.561	0.000262675
PE(36:3)	No	0.447969	10.41	9.694	0.7142	0.9043	0.7898	0.083801
PE(36:4)	Yes	3.0753e-08	6.348	12.93	-6.583	0.433	15.2	6.57777e-08
PE(38:4)	Yes	0.0197242	11.36	10.09	1.272	0.459	2.772	0.00416898
PE(38:5)	Yes	2.02808e-07	10.1	13.72	-3.622	0.2904	12.47	2.35764e-07
PE(40:4)	Yes	1.43131e-06	4.707	9.52	-4.813	0.4759	10.11	6.47072e-07
PE(40:5)	Yes	7.16863e-07	8.33	12.75	-4.419	0.4053	10.9	4.46973e-07
PE(O-34:1)	Yes	2.27795e-06	5.681	10.74	-5.054	0.5257	9.614	9.08501e-07
PE(O-40:7)	Yes	0.000222985	11.59	7.706	3.887	0.6922	5.615	6.09931e-05
PE(P-16:0/20:3)	Yes	0.00965049	12.08	11.35	0.7371	0.2311	3.19	0.00215153
PE(P-16:0/22:4)	Yes	0.0222747	11.42	10.23	1.191	0.4409	2.701	0.00467769
PE(P-16:0/22:5)	Yes	2.83547e-06	11.88	14.46	-2.581	0.275	9.385	1.07877e-06
PE(P-16:0/22:6)	Yes	7.2779e-07	10.69	15.51	-4.822	0.4431	10.88	4.46973e-07
PE(P-18:0/18:1)	Yes	0.000394432	13.63	12.25	1.373	0.2634	5.212	0.00010438
PE(P-18:0/20:4)	Yes	1.67661e-09	10.41	14.84	-4.43	0.216	20.51	1.1082e-08
PE(P-18:0/20:5)	Yes	1.00407e-05	12.16	10.41	1.751	0.2149	8.147	3.32873e-06
PE(P-18:0/22:6)	Yes	0.0107734	12.65	8.768	3.887	1.244	3.125	0.00238553
PE(P-18:1/18:1)	Yes	1.40875e-06	16.08	11.49	4.593	0.4533	10.13	6.45841e-07
PE(P-18:1/20:4)	Yes	5.33087e-05	11.68	7.681	4	0.5966	6.705	1.53557e-05
PE(P-18:1/22:5)	No	0.945502	10.87	10.91	-0.03947	0.5631	0.07009	0.166357
PE(P-20:0/18:2)	Yes	3.75804e-06	11.23	8.05	3.182	0.3498	9.097	1.37443e-06
PG(36:2)	Yes	0.00347596	11.56	7.798	3.764	0.9901	3.802	0.000819874
PI(32:0)	Yes	7.17957e-06	7.606	11.23	-3.625	0.4284	8.462	2.46466e-06
PI(32:1)	Yes	1.69359e-06	11.56	9.761	1.803	0.1815	9.931	7.25347e-07
PI(34:1)	No	0.330945	13.9	13.68	0.2245	0.2197	1.022	0.0624682
PI(38:4)	Yes	2.24372e-08	10.8	15.15	-4.35	0.2769	15.71	5.61794e-08
PI(38:5)	Yes	1.46208e-09	7.78	12.83	-5.05	0.2428	20.8	1.1082e-08
PI(38:6)	Yes	3.55214e-08	3.458	10.08	-6.624	0.4423	14.98	6.8013e-08
PI(40:5)	Yes	2.24672e-07	6.171	11.08	-4.912	0.3981	12.34	2.52175e-07
PS(36:2)	No	0.602101	12.31	12.86	-0.5535	1.028	0.5384	0.111991
PS(38:3)	Yes	0.195523	7.623	8.99	-1.367	0.9856	1.387	0.0381095
PS(38:4)	Yes	2.85141e-07	5.202	11.42	-6.222	0.5171	12.03	2.81253e-07
PS(40:5)	Yes	1.1599e-06	7.145	12.97	-5.825	0.5628	10.35	5.96116e-07
PS(40:6)	Yes	9.11324e-06	6.465	11.65	-5.181	0.629	8.237	3.0581e-06
SM(31:1)	Yes	1.14259e-07	5.529	9.937	-4.408	0.3326	13.25	1.54963e-07
SM(32:0)	No	0.76695	11.73	11.68	0.04437	0.1457	0.3046	0.13869
SM(32:1)	No	0.75576	15.28	15.33	-0.05284	0.1653	0.3197	0.13743
SM(32:2)	Yes	5.08793e-06	13.06	11.35	1.717	0.1952	8.795	1.80013e-06
SM(33:1)	Yes	1.34119e-10	11.94	15.14	-3.206	0.1209	26.52	4.36557e-09
SM(34:0)	No	0.994264	16.4	16.41	-0.001566	0.2125	0.007371	0.173812
SM(34:1)	No	0.998549	20.19	20.19	0.0003635	0.1949	0.001865	0.173812
SM(34:2)	Yes	0.000163194	16.8	15.81	0.9901	0.1695	5.843	4.57927e-05
SM(35:1)	Yes	0.000990952	15.57	16.88	-1.318	0.2869	4.593	0.000251996
SM(36:2)	Yes	6.85218e-09	12	14.38	-2.382	0.1342	17.75	2.02762e-08
SM(38:3)	Yes	4.09877e-09	5.306	9.007	-3.701	0.1977	18.72	1.66769e-08
SM(39:1)	Yes	6.7887e-05	13.25	15.83	-2.576	0.3955	6.512	1.93835e-05
SM(40:0)	Yes	2.76407e-05	15.91	17.64	-1.737	0.2396	7.248	8.40846e-06
SM(40:1)	Yes	0.0799326	16.29	17.84	-1.545	0.793	1.949	0.0161603
SM(40:3)	Yes	9.41017e-08	11.61	16.58	-4.967	0.3672	13.53	1.33174e-07
SM(41:0)	Yes	0.0724497	11.85	11.28	0.5676	0.2827	2.008	0.014739
SM(41:1)	Yes	2.42423e-06	6.515	12.78	-6.262	0.6558	9.548	9.50708e-07
SM(42:2)	No	0.896366	18.96	18.98	-0.02469	0.1848	0.1336	0.158569
SM(43:1)	Yes	0.00217738	17.91	15.53	2.374	0.5803	4.091	0.000521131
SM(43:2)	Yes	1.9027e-06	7.467	12.78	-5.315	0.5421	9.805	7.74159e-07
SM(44:1)	Yes	0.0806408	16.22	16.72	-0.5062	0.2605	1.943	0.0162028
SM(44:3)	Yes	0.109283	11.38	12.09	-0.7164	0.4075	1.758	0.0215585
TG(14:0/16:1/18:1)	Yes	1.13208e-06	15.91	12.91	2.995	0.2886	10.38	5.96116e-07
TG(14:0/16:1/18:2)	Yes	5.07085e-06	13.05	10.24	2.817	0.3202	8.798	1.80013e-06
TG(14:0/18:0/18:1)	Yes	9.81321e-05	9.498	7.398	2.1	0.3372	6.226	2.77757e-05
TG(14:0/18:2/18:2)	Yes	4.87066e-05	10.34	6.671	3.671	0.5417	6.778	1.41554e-05
TG(14:1/16:1/18:0)	Yes	1.26373e-06	15.2	12.57	2.639	0.2574	10.25	6.13654e-07
TG(14:1/18:1/18:1)	Yes	2.63948e-07	13.6	10.95	2.652	0.2187	12.13	2.68484e-07
TG(15:0/18:1/16:0)	Yes	2.2887e-06	13.02	10.71	2.303	0.2397	9.609	9.08501e-07
TG(15:0/18:1/18:1)	Yes	0.00470962	10.57	8.798	1.771	0.4896	3.617	0.00107956
TG(16:0/16:0/16:0)	Yes	3.58376e-07	19.96	16.55	3.407	0.2902	11.74	3.07489e-07
TG(16:0/16:0/18:0)	Yes	6.59191e-07	19.99	16.35	3.638	0.3307	11	4.22609e-07
TG(16:0/16:0/18:1)	Yes	1.63144e-07	17.84	15.34	2.498	0.1957	12.76	1.99995e-07
TG(16:0/16:0/18:2)	Yes	1.45147e-06	15.35	12.64	2.712	0.2685	10.1	6.47198e-07
TG(16:0/16:1/18:1)	Yes	7.61077e-08	15.63	13.51	2.113	0.1528	13.83	1.12605e-07
TG(16:0/18:0/18:1)	Yes	5.43142e-07	16.22	13.88	2.334	0.2078	11.23	3.60802e-07
TG(16:0/18:1/18:1)	Yes	1.17209e-06	17.09	14.72	2.375	0.2298	10.34	5.96116e-07
TG(16:0/18:1/18:2)	Yes	1.65063e-06	15.86	12.97	2.892	0.2904	9.959	7.22826e-07
TG(16:0/18:2/18:2)	Yes	4.47906e-07	14.58	11.69	2.887	0.2518	11.47	3.16942e-07
TG(16:1/16:1/16:1)	Yes	1.40069e-05	13.9	10.97	2.927	0.3732	7.843	4.42645e-06
TG(16:1/16:1/18:0)	Yes	0.000198786	10.85	8.518	2.335	0.4098	5.698	5.48347e-05
TG(16:1/16:1/18:1)	Yes	8.305e-07	14.04	11.55	2.489	0.232	10.73	4.75541e-07
TG(16:1/18:1/18:1)	Yes	5.90054e-08	13.5	11.51	1.992	0.1403	14.2	1.06701e-07
TG(16:1/18:1/18:2)	Yes	9.90888e-07	12.73	10.22	2.51	0.2384	10.53	5.46668e-07
TG(17:0/16:0/16:1)	Yes	6.62152e-07	15.04	12.7	2.343	0.2131	10.99	4.22609e-07
TG(17:0/18:1/14:0)	Yes	2.98699e-07	13.66	11.22	2.447	0.2044	11.97	2.8596e-07
TG(17:0/18:1/16:0)	Yes	1.6655e-06	12.84	10.77	2.072	0.2083	9.949	7.22826e-07
TG(17:0/18:1/16:1)	Yes	7.73765e-07	13.32	11.38	1.944	0.1798	10.81	4.66408e-07
TG(17:0/18:2/16:0)	Yes	1.7398e-06	12.74	11.28	1.462	0.1477	9.902	7.35463e-07
TG(18:0/18:0/18:0)	Yes	1.22009e-06	19.63	15.78	3.848	0.3739	10.29	6.01724e-07
TG(18:0/18:0/18:1)	Yes	2.8502e-06	12.32	10.23	2.089	0.2228	9.379	1.07877e-06
TG(18:0/18:1/18:1)	Yes	2.38636e-07	15.44	13	2.438	0.1989	12.26	2.5892e-07
TG(18:0/18:2/18:2)	Yes	1.83495e-06	13.74	10.49	3.247	0.3298	9.844	7.56045e-07
TG(18:1/14:0/16:0)	Yes	2.47572e-07	15.54	13.22	2.322	0.1901	12.21	2.59951e-07
TG(18:1/18:1/18:1)	Yes	1.15561e-05	17.95	15.54	2.409	0.3005	8.017	3.68777e-06
TG(18:1/18:1/18:2)	Yes	9.3109e-07	13	9.76	3.241	0.3059	10.6	5.22534e-07
TG(18:1/18:2/18:2)	Yes	4.29606e-07	15.09	11.86	3.232	0.2807	11.52	3.10748e-07
TG(18:2/18:2/18:2)	Yes	1.33941e-06	16.05	12.52	3.531	0.3466	10.19	6.31851e-07
Ubiquinone	Yes	7.78868e-06	11.52	9.832	1.692	0.2019	8.384	2.64085e-06

## Sheet: NB26 v PC-3
	Discovery?	P value	NB26 mean	PC-3 mean	Difference (Log FC)	SE of difference	t ratio	q value
AcylCarnitine C17:0	Yes	0.000278077	15.34	13.48	1.86	0.3408	5.457	0.000140302
AcylCarnitine C18:1	Yes	0.00358884	16.07	14.12	1.95	0.5156	3.782	0.00113355
CE(16:0)	Yes	1.87199e-07	7.623	11.69	-4.068	0.2875	14.15	4.84846e-07
CE(16:1)	Yes	4.56236e-06	7.183	11.63	-4.451	0.5	8.903	5.06422e-06
CE(18:1)	Yes	5.05731e-08	9.763	13.83	-4.063	0.2815	14.43	2.13199e-07
CE(18:2)	Yes	0.00478839	12.7	13.83	-1.127	0.3124	3.607	0.00147642
CE(20:3)	Yes	0.000169973	8.491	11.77	-3.284	0.5649	5.813	9.30065e-05
CE(20:4)	Yes	6.46779e-07	11.39	15.27	-3.883	0.3523	11.02	1.19654e-06
CE(20:5)	Yes	7.6354e-07	7.436	12.63	-5.195	0.4798	10.83	1.23598e-06
CE(22:4)	Yes	1.62458e-05	3.855	8.455	-4.6	0.5966	7.71	1.14754e-05
CE(22:5)	Yes	1.01608e-08	4.479	11.55	-7.073	0.3582	19.75	1.31583e-07
Cer(d16:1/20:0)	Yes	0.172947	9.279	8.384	0.8959	0.6105	1.468	0.0409694
Cer(d17:1/20:0)	Yes	0.00483376	9.568	8.19	1.378	0.3826	3.602	0.00147867
Cer(d18:1/14:0)	Yes	1.0123e-06	12.46	10.09	2.371	0.2258	10.5	1.5126e-06
Cer(d18:1/18:0)	Yes	0.00172614	9.854	8.177	1.678	0.396	4.236	0.000604148
Cer(d18:1/22:0)	Yes	0.148827	14.16	14.43	-0.2674	0.1709	1.564	0.035691
Cer(d18:1/24:0)	Yes	0.000344805	15.57	16.53	-0.955	0.18	5.306	0.000165379
Cer(d18:1/24:1)	Yes	0.00074087	16.03	14.89	1.143	0.2389	4.784	0.000284978
Cer(d18:1/26:0)	Yes	0.0160075	11.22	10.72	0.5055	0.1747	2.894	0.00437952
Cer(d18:2/22:0)	Yes	0.0159809	11.01	10.38	0.632	0.2183	2.895	0.00437952
Cer(d18:2/24:1)	Yes	7.14628e-06	13.29	11.27	2.01	0.2375	8.466	6.6103e-06
Cer(d18:2/26:0)	Yes	8.28092e-05	9.676	8.335	1.34	0.2109	6.357	4.94944e-05
Cer(d19:1/18:0)	Yes	0.0274453	9.66	6.948	2.712	1.052	2.579	0.00730308
Cer(d19:1/24:0)	Yes	7.78197e-08	8.488	11.45	-2.964	0.2148	13.8	2.58683e-07
Cer(d20:1/22:0)	Yes	0.0117655	9.502	12.29	-2.785	0.906	3.074	0.00331225
Cer(d20:1/24:0)	Yes	7.1766e-07	9.179	12.37	-3.193	0.2929	10.9	1.23598e-06
Cer(d20:1/24:1)	Yes	1.59361e-05	8.959	12.83	-3.873	0.5012	7.727	1.14652e-05
Cer(d20:1/26:0)	Yes	0.04237	10.26	9.638	0.6183	0.2659	2.326	0.0109011
COH 16:1	Yes	1.12977e-05	15.77	14.23	1.536	0.1911	8.038	8.77828e-06
DG(16:0/14:0)	Yes	0.00925528	15.87	14.61	1.256	0.3908	3.215	0.00266347
DG(16:0/16:0)	Yes	0.00152401	18.44	17.07	1.371	0.3178	4.315	0.000540692
DG(16:0/16:1)	Yes	1.04023e-05	10.52	9.367	1.151	0.1418	8.114	8.41939e-06
DG(16:0/18:1)	Yes	0.00263396	14.74	13.54	1.204	0.303	3.972	0.000846328
DG(18:0/18:1)	Yes	0.00644442	16.55	15.38	1.17	0.341	3.429	0.00191119
DG(18:1/18:1)	Yes	7.38824e-07	13.48	12.35	1.13	0.104	10.87	1.23598e-06
DG(18:0/18:2)	Yes	0.000362355	12.9	11.53	1.372	0.2603	5.271	0.000171677
DG(18:2/18:2)	Yes	0.00707233	9.372	7.702	1.67	0.4949	3.374	0.00208152
DG(16:0/20:4)	Yes	0.00315955	9.721	7.819	1.903	0.4929	3.86	0.00100614
DG(18:0/20:4)	Yes	3.23153e-06	9.044	12.39	-3.343	0.3614	9.25	3.92328e-06
DG(16:0/22:5)	Yes	0.000373355	17.33	15.66	1.676	0.3192	5.25	0.000172677
DG(18:2/20:4)	No	0.486625	8.351	7.641	0.71	0.9829	0.7224	0.108031
DG(16:0/22:6)	Yes	1.14836e-06	6.618	9.109	-2.491	0.2404	10.36	1.65237e-06
DHCer C18:0	Yes	0.00105383	18.55	17.23	1.324	0.2909	4.553	0.000393667
DHCer C22:0	Yes	0.15184	9.958	9.721	0.2369	0.1527	1.551	0.0361901
DHCer C24:0	Yes	0.104051	9.825	10.11	-0.289	0.1616	1.788	0.0255848
GM3(d18:1/16:0)	Yes	0.000343313	10.28	8.758	1.526	0.2874	5.309	0.000165379
Hex1Cer(d16:1/22:0)	Yes	0.0319246	8.821	9.397	-0.5757	0.2311	2.491	0.00832395
Hex1Cer(d18:1/22:0)	Yes	0.0113827	11.42	12.14	-0.7178	0.2321	3.093	0.00322787
Hex1Cer(d18:1/24:0)	Yes	0.000136991	15.32	16.55	-1.235	0.2067	5.973	7.60302e-05
Hex1Cer(d18:1/24:1)	Yes	0.000683666	13.17	12.08	1.091	0.2254	4.838	0.000273819
Hex2Cer(d18:1/16:0)	Yes	0.123343	13.58	12.99	0.5909	0.3512	1.683	0.0297631
Hex2Cer(d18:1/18:0)	No	0.56905	10.79	10.96	-0.171	0.2904	0.5888	0.124902
Hex3Cer(d18:1/16:0)	Yes	2.9361e-09	16.62	8.304	8.315	0.4293	19.37	5.70338e-08
Hex3Cer(d18:1/24:0)	Yes	1.16907e-05	11.55	6.47	5.076	0.5862	8.66	8.90553e-06
LPC(18:0)	Yes	5.63113e-06	10.93	13.22	-2.286	0.2629	8.696	5.91268e-06
LPC(20:0)	Yes	4.71336e-05	7.206	9.393	-2.187	0.3214	6.805	3.0519e-05
LPC(20:1)	Yes	0.110679	9.192	8.769	0.4229	0.2417	1.75	0.0270433
LPC(20:2)	Yes	0.000178267	8.623	6.58	2.044	0.3537	5.778	9.61897e-05
LPC(22:1)	No	0.741133	7.885	7.791	0.09386	0.2763	0.3397	0.156612
LPC(26:0)	Yes	0.000105721	10.46	8.416	2.049	0.3321	6.169	6.22311e-05
LPC (O-18:0)	Yes	7.9902e-08	9.162	12.11	-2.949	0.2144	13.76	2.58683e-07
LPC (O-18:1)	Yes	0.00212228	8.631	9.842	-1.211	0.2949	4.107	0.000728761
LPC (O-20:0)	Yes	0.00246859	15.64	14.21	1.433	0.3571	4.012	0.000805923
LPC (O-22:0)	Yes	2.57008e-06	5.056	10.31	-5.251	0.5535	9.487	3.22089e-06
LPC (O-24:1)	No	0.298449	9.212	8.175	1.037	0.9458	1.097	0.0674113
LPC (P-18:0)	Yes	7.83054e-06	8.635	9.738	-1.103	0.1316	8.379	6.91401e-06
LPC (P-20:0)	Yes	6.43987e-06	3.791	7.018	-3.227	0.3767	8.566	6.4151e-06
LPE(18:0)	No	0.631441	11.14	11.24	-0.1054	0.213	0.4948	0.137047
LPE (P-16:0)	Yes	0.0627818	10.26	9.842	0.414	0.1978	2.093	0.0158381
LPE (P-18:0)	No	0.74174	11.1	11.01	0.08438	0.249	0.3388	0.156612
oxCE(18:2) [2O+NH4]	Yes	0.0464883	9.704	10.08	-0.3731	0.1643	2.271	0.0118291
oxCE(18:2) [O+NH4]	Yes	0.0122593	8.473	9.631	-1.158	0.3708	3.123	0.00342643
PC(30:0)	Yes	8.18821e-05	12.21	8.319	3.888	0.6108	6.365	4.94944e-05
PC(31:1)	Yes	2.42269e-06	12.36	15.8	-3.441	0.3604	9.549	3.13739e-06
PC(34:0)	No	0.7225	18.21	18.33	-0.1189	0.3254	0.3653	0.155078
PC(34:1)	No	0.80546	21.2	21.31	-0.1072	0.4239	0.2529	0.167338
PC(36:3)	Yes	0.00220521	11.05	14.3	-3.253	0.7967	4.083	0.000744976
PC(36:4)	Yes	0.00048804	15.66	17.6	-1.942	0.3833	5.065	0.00021067
PC(36:5)	Yes	7.80879e-05	9.997	11.97	-1.974	0.3083	6.402	4.81542e-05
PC(37:6)	Yes	5.48776e-08	8.711	13.74	-5.028	0.3513	14.31	2.13199e-07
PC(38:2)	Yes	8.69948e-06	10.44	12.33	-1.893	0.2286	8.28	7.34728e-06
PC(38:6)	Yes	1.84534e-06	11.07	14.95	-3.888	0.3951	9.838	2.47212e-06
PC(39:5)	Yes	2.32593e-07	7.853	11.86	-4.003	0.3256	12.29	4.95445e-07
PC(O-32:0)	Yes	1.3657e-05	13.94	16.53	-2.597	0.3302	7.865	1.02033e-05
PC(O-36:1)	Yes	8.3619e-06	11.57	15.77	-4.202	0.5052	8.317	7.21911e-06
PC(O-36:2)	Yes	2.16782e-08	13.28	16.39	-3.111	0.1974	15.76	2.09765e-07
PC(O-38:4)	Yes	3.23962e-08	9.997	13.42	-3.418	0.2261	15.12	2.09765e-07
PC(O-38:5)	Yes	0.000482361	11.23	14.25	-3.02	0.5952	5.073	0.000210559
PC(O-40:5)	Yes	2.32593e-07	7.853	11.86	-4.003	0.3256	12.29	4.95445e-07
PC(P-30:0)	Yes	4.97978e-08	11.01	13.44	-2.428	0.168	14.46	2.13199e-07
PC(P-38:6)	Yes	0.00140038	19.58	18.22	1.353	0.3097	4.369	0.000513254
PC(P-40:4)	Yes	2.32593e-07	7.853	11.86	-4.003	0.3256	12.29	4.95445e-07
PC(P-40:7)	Yes	8.44352e-07	6.044	12.29	-6.248	0.5833	10.71	1.31212e-06
PE(32:0)	Yes	4.3367e-06	12.69	10.19	2.495	0.2787	8.953	4.99672e-06
PE(34:3)	Yes	6.36096e-06	12.04	9.103	2.941	0.3429	8.578	6.4151e-06
PE(36:3)	Yes	0.000468249	14.43	9.694	4.731	0.9288	5.094	0.000206721
PE(36:4)	Yes	0.00601092	11.78	12.93	-1.146	0.3303	3.471	0.00179634
PE(38:4)	Yes	0.0161505	9.33	10.09	-0.7573	0.2622	2.888	0.00438775
PE(38:5)	Yes	0.114235	13.32	13.72	-0.3954	0.2285	1.73	0.0277377
PE(40:4)	Yes	0.00190776	7.553	9.52	-1.967	0.4713	4.173	0.000661756
PE(40:5)	Yes	0.000515848	11.17	12.75	-1.574	0.313	5.028	0.000217834
PE(O-34:1)	Yes	1.73861e-07	7.42	10.74	-3.316	0.2615	12.68	4.82464e-07
PE(O-40:7)	Yes	0.00263593	10.09	7.706	2.388	0.6012	3.972	0.000846328
PE(P-16:0/20:3)	Yes	9.72796e-06	9.174	11.35	-2.173	0.2658	8.176	8.04109e-06
PE(P-16:0/22:4)	Yes	0.0296699	9.189	10.23	-1.043	0.4118	2.534	0.00784132
PE(P-16:0/22:5)	Yes	0.0132481	13.81	14.46	-0.6539	0.2177	3.004	0.00367634
PE(P-16:0/22:6)	Yes	1.11488e-07	10.91	15.51	-4.595	0.3458	13.29	3.33177e-07
PE(P-18:0/18:1)	Yes	1.1067e-05	14.24	12.25	1.985	0.2464	8.057	8.77454e-06
PE(P-18:0/20:4)	Yes	2.82288e-05	12.94	14.84	-1.895	0.2621	7.23	1.89084e-05
PE(P-18:0/20:5)	Yes	0.0101032	9.576	10.41	-0.8344	0.2638	3.163	0.0028861
PE(P-18:0/22:6)	Yes	0.0465855	11.48	8.768	2.715	1.196	2.27	0.0118291
PE(P-18:1/18:1)	Yes	7.72355e-06	15.26	11.49	3.77	0.4492	8.392	6.91401e-06
PE(P-18:1/20:4)	Yes	0.0175165	9.548	7.681	1.867	0.6573	2.841	0.00472581
PE(P-18:1/22:5)	No	0.285705	11.17	10.91	0.2574	0.2282	1.128	0.0652919
PE(P-20:0/18:2)	Yes	0.0764905	9.043	8.05	0.9925	0.5025	1.975	0.0190491
PG(36:2)	Yes	0.079644	9.773	7.798	1.975	1.013	1.951	0.0197081
PI(32:0)	Yes	7.19394e-05	9.23	11.23	-2.001	0.3095	6.467	4.50781e-05
PI(32:1)	Yes	6.0013e-05	11.39	9.761	1.626	0.246	6.61	3.82214e-05
PI(34:1)	No	0.297933	13.11	13.68	-0.5657	0.5152	1.098	0.0674113
PI(38:4)	Yes	0.00072154	12.78	15.15	-2.362	0.4919	4.802	0.00028315
PI(38:5)	Yes	0.000117219	10.57	12.83	-2.263	0.3715	6.09	6.6127e-05
PI(38:6)	Yes	4.62437e-07	4.325	10.08	-5.758	0.5039	11.43	8.98283e-07
PI(40:5)	Yes	0.00241153	7.933	11.08	-3.15	0.7824	4.027	0.000800916
PS(36:2)	Yes	1.39504e-05	16.1	12.86	3.242	0.4131	7.846	1.02259e-05
PS(38:3)	Yes	7.11169e-06	14.44	8.99	5.449	0.6433	8.471	6.6103e-06
PS(38:4)	Yes	0.00832728	12.61	11.42	1.19	0.3631	3.277	0.00241429
PS(40:5)	Yes	0.0237685	13.71	12.97	0.7359	0.2763	2.663	0.00636833
PS(40:6)	Yes	2.03638e-05	9.105	11.65	-2.542	0.3384	7.511	1.41274e-05
SM(31:1)	Yes	4.37293e-06	8.17	9.937	-1.767	0.1976	8.945	4.99672e-06
SM(32:0)	Yes	3.17925e-08	14.08	11.68	2.401	0.1585	15.15	2.09765e-07
SM(32:1)	Yes	5.15838e-08	17.7	15.33	2.368	0.1644	14.4	2.13199e-07
SM(32:2)	Yes	1.52123e-09	14.56	11.35	3.216	0.1552	20.72	5.70338e-08
SM(33:1)	Yes	2.42303e-07	12.78	15.14	-2.363	0.193	12.24	4.95445e-07
SM(34:0)	Yes	0.000674014	17.64	16.41	1.231	0.2539	4.847	0.000272765
SM(34:1)	Yes	0.000370698	21.44	20.19	1.251	0.238	5.255	0.000172677
SM(34:2)	Yes	0.00442031	16.91	15.81	1.093	0.2989	3.656	0.00137383
SM(35:1)	Yes	6.88686e-06	13.66	16.88	-3.227	0.3796	8.501	6.6103e-06
SM(36:2)	No	0.456336	14.56	14.38	0.1803	0.2327	0.7749	0.101889
SM(38:3)	No	0.75565	8.917	9.007	-0.09019	0.2819	0.3199	0.157833
SM(39:1)	Yes	0.000188881	12.87	15.83	-2.954	0.515	5.735	0.000100521
SM(40:0)	Yes	0.000854519	16.43	17.64	-1.217	0.2595	4.69	0.000325471
SM(40:1)	Yes	0.188508	16.49	17.84	-1.343	0.9519	1.411	0.0441176
SM(40:3)	Yes	0.000113275	14.4	16.58	-2.176	0.3558	6.116	6.56826e-05
SM(41:0)	No	0.71444	11.45	11.28	0.1647	0.4375	0.3765	0.1542
SM(41:1)	Yes	2.94133e-05	6.367	12.78	-6.41	0.8909	7.196	1.93679e-05
SM(42:2)	Yes	1.63331e-06	20.52	18.98	1.538	0.1543	9.97	2.26622e-06
SM(43:1)	No	0.57338	15.86	15.53	0.3238	0.5563	0.5821	0.125145
SM(43:2)	Yes	2.0868e-05	10.02	12.78	-2.765	0.3691	7.49	1.42232e-05
SM(44:1)	Yes	0.000267808	15.1	16.72	-1.619	0.2953	5.484	0.000136899
SM(44:3)	Yes	4.85027e-06	14.95	12.09	2.861	0.3235	8.842	5.23425e-06
TG(14:0/16:1/18:1)	Yes	0.000904028	14.19	12.91	1.282	0.2756	4.653	0.000340985
TG(14:0/16:1/18:2)	Yes	0.000195921	11.77	10.24	1.539	0.2696	5.709	0.000102859
TG(14:0/18:0/18:1)	Yes	0.000595244	8.517	7.398	1.119	0.2269	4.931	0.000246013
TG(14:0/18:2/18:2)	Yes	0.00144636	8.946	6.671	2.275	0.5231	4.349	0.000521431
TG(14:1/16:1/18:0)	Yes	0.00153092	13.61	12.57	1.044	0.2421	4.313	0.000540692
TG(14:1/18:1/18:1)	Yes	0.000117446	12.24	10.95	1.288	0.2115	6.089	6.6127e-05
TG(15:0/18:1/16:0)	No	0.495526	10.88	10.71	0.1625	0.2297	0.7073	0.109382
TG(15:0/18:1/18:1)	No	0.284425	8.449	8.798	-0.3493	0.3089	1.131	0.0652919
TG(16:0/16:0/16:0)	Yes	0.000624778	17.95	16.55	1.4	0.2859	4.898	0.000255501
TG(16:0/16:0/18:0)	Yes	0.000501345	17.99	16.35	1.636	0.3241	5.047	0.000214036
TG(16:0/16:0/18:1)	Yes	0.00213845	16.09	15.34	0.7418	0.1809	4.102	0.000728761
TG(16:0/16:0/18:2)	Yes	0.00245736	13.72	12.64	1.088	0.2711	4.015	0.000805923
TG(16:0/16:1/18:1)	Yes	0.00144954	14.09	13.51	0.5733	0.1319	4.347	0.000521431
TG(16:0/18:0/18:1)	Yes	0.0329983	14.38	13.88	0.4958	0.2006	2.472	0.00854656
TG(16:0/18:1/18:1)	Yes	0.00511393	15.46	14.72	0.7438	0.2085	3.568	0.00155216
TG(16:0/18:1/18:2)	Yes	0.000699337	14.29	12.97	1.32	0.2736	4.823	0.000277237
TG(16:0/18:2/18:2)	Yes	0.000416682	13.03	11.69	1.336	0.2583	5.174	0.000190276
TG(16:1/16:1/16:1)	Yes	0.00544346	12.25	10.97	1.274	0.3608	3.53	0.00163937
TG(16:1/16:1/18:0)	No	0.254056	8.955	8.518	0.4371	0.3612	1.21	0.0588287
TG(16:1/16:1/18:1)	Yes	0.000244063	12.7	11.55	1.15	0.2072	5.55	0.000126424
TG(16:1/18:1/18:1)	Yes	0.00241202	12.12	11.51	0.6035	0.1499	4.027	0.000800916
TG(16:1/18:1/18:2)	Yes	0.000426206	11.53	10.22	1.308	0.2535	5.158	0.000190323
TG(17:0/16:0/16:1)	No	0.748743	12.77	12.7	0.07023	0.2133	0.3293	0.157236
TG(17:0/18:1/14:0)	No	0.439449	11.39	11.22	0.1755	0.2179	0.8052	0.0986856
TG(17:0/18:1/16:0)	No	0.254394	10.55	10.77	-0.2228	0.1842	1.209	0.0588287
TG(17:0/18:1/16:1)	No	0.728347	11.33	11.38	-0.04676	0.1309	0.3572	0.155474
TG(17:0/18:2/16:0)	Yes	0.00029037	10.64	11.28	-0.6422	0.1183	5.426	0.000144627
TG(18:0/18:0/18:0)	Yes	0.00112918	17.47	15.78	1.689	0.3746	4.508	0.000417796
TG(18:0/18:0/18:1)	Yes	0.177174	10.56	10.23	0.3372	0.2322	1.452	0.0417165
TG(18:0/18:1/18:1)	Yes	0.00780158	13.66	13	0.6586	0.1986	3.316	0.00227888
TG(18:0/18:2/18:2)	Yes	0.000729102	12	10.49	1.508	0.3144	4.795	0.000283256
TG(18:1/14:0/16:0)	Yes	0.00412602	13.86	13.22	0.6407	0.1733	3.697	0.00129271
TG(18:1/18:1/18:1)	Yes	0.0716857	16.16	15.54	0.615	0.3054	2.014	0.0179677
TG(18:1/18:1/18:2)	Yes	0.000301241	11.38	9.76	1.617	0.2995	5.4	0.000148142
TG(18:1/18:2/18:2)	Yes	0.000421203	13.38	11.86	1.519	0.2939	5.167	0.000190276
TG(18:2/18:2/18:2)	Yes	0.000575624	14.35	12.52	1.832	0.3699	4.953	0.000240462
Ubiquinone	Yes	0.0314465	10.31	9.832	0.4824	0.193	2.5	0.00825471
